# Supplementary material for: Combining data integration and molecular dynamics for target identification in α-Synuclein-aggregating neurodegenerative diseases: Structural insights on Synaptojanin-1 (Synj1)
Source: Comput Struct Biotechnol J. 2020 Apr 22;18:1032–42. doi: 10.1016/j.csbj.2020.04.010 (PMC7215115; doi:10.1016/j.csbj.2020.04.010)
Supplement: Supplementary data 1 [file mmc1.xml]

<?xml version="1.0" encoding="UTF-8" standalone="no"?><data:data><datasets><author>edina.rosta@kcl.ac.uk</author><type>0</type><dataset><value>1</value><reason>Data will be made available on request</reason><comments/></dataset></datasets></data:data>
